# Supplementary material for: Hepato(Geno)Toxicity Assessment of Nanoparticles in a HepG2 Liver Spheroid Model
Source: Nanomaterials (Basel). 2020 Mar 18;10(3):545. doi: 10.3390/nano10030545 (PMC7153628; doi:10.3390/nano10030545)
Supplement: Supplementary file 1 [file nanomaterials-10-00545-s001.zip]

Archive with 5 entries (5 files):
- Fig S-1.PNG
- Fig S-2.PNG
- Fig S-3.PNG
- Fig S-4.jpg
- Fig S-5.jpg
